# Supplementary material for: Nonadaptive host‐use specificity in tropical armored scale insects
Source: Ecol Evol. 2020 Nov 4;10(23):12910–9. doi: 10.1002/ece3.6867 (PMC7713922; doi:10.1002/ece3.6867)
Supplement: Supplementary file 5 — Table S1 [file ECE3-10-12910-s005.csv]

	id	Lot	Prep	Species	Clade	Country	Year	Locality	Host_species	Host_specimen	Genetic_species	Host_family	28S_accession_number	EF1a_accession_number	COI-II_accession_number
1	12196	D4116	D4116A	Selenaspidus articulatus	Aspidiotinae	Panama	6/19/12	Parque Nacional San Lorenzo Canopy Crane	Cespedesia macrophylla	18778	24	Ochnaceae	KY219941	KY221757
2	12208	D4142	D4142A	Mycetaspis defectopalus	Aspidiotinae	Panama	6/18/12	Parque Nacional San Lorenzo Canopy Crane	Sloanea meianthera	18811	16	Elaeocarpaceae
3	12236	D3914	D3914A	Lepidosaphes rubrovittata	Diaspidinae	Panama	6/12/12	Parque Nacional San Lorenzo Canopy Crane	Tocoyena pittieri	18916	33	Rubiaceae
4	12239	D4153	D4153A	Hemiberlesia ud4001	Aspidiotinae	Panama	6/20/12	Parque Nacional San Lorenzo Canopy Crane	Virola multiflora	18827	7	Myristicaceae	KY219944	MH915961	KY221147
5	12240	D4148	D4148A	Pseudoparlatoria mammata	Diaspidinae	Panama	6/20/12	Parque Nacional San Lorenzo Canopy Crane	Brosimum utile	18820	42	Moraceae	KY219942	KY221758
6	12413	D4149	D4149A	Hemiberlesia musae	Aspidiotinae	Panama	6/20/12	Parque Nacional San Lorenzo Canopy Crane	Brosimum utile	18820	4	Moraceae	KY219943	MH915960
7	12415	D4154	D4154A	Hemiberlesia palmae	Aspidiotinae	Panama	6/20/12	Parque Nacional San Lorenzo Canopy Crane	Virola multiflora	18827	8	Myristicaceae
8	12416	D4156	D4156A	Melanaspis bondari	Aspidiotinae	Panama	6/20/12	Parque Nacional San Lorenzo Canopy Crane	Garcinia madruno	18831	18	Clusiaceae
9	12418	D4160	D4160A	Acutaspis perseae	Aspidiotinae	Panama	6/20/12	Parque Nacional San Lorenzo Canopy Crane	Dussia sp 1	18836	23	Fabaceae
10	12435	D4183	D4183A	Hemiberlesia palmae	Aspidiotinae	Panama	6/18/12	Parque Nacional San Lorenzo Canopy Crane	Cespedesia macrophylla	18871	8	Ochnaceae	KY219948	KY221764	KY221151
11	12437	D4185	D4185A	Selenaspidus articulatus	Aspidiotinae	Panama	6/19/12	Parque Nacional San Lorenzo Canopy Crane	Mortoniodendron anisophyllum	18794	24	Malvaceae	KY219949		KY221152
12	12442	D4190	D4190A	Pseudoparlatoria ud4190	Diaspidinae	Panama	6/21/12	Parque Nacional San Lorenzo Canopy Crane	Tovomita longifolia	18954	38	Clusiaceae	KY219950	KY221765
13	12444	D4192	D4192A	Chrysomphalus dictyospermi	Aspidiotinae	Panama	6/21/12	Parque Nacional San Lorenzo Canopy Crane	Socratea exorrhiza	18959	10	Arecaceae	KY219952		KY221153
14	12482	D4198	D4198A	Selenaspidus articulatus	Aspidiotinae	Panama	6/21/12	Parque Nacional San Lorenzo Canopy Crane	Sloanea meianthera	19003	24	Elaeocarpaceae	KY219953	KY221766	KY221154
15	12483	D4199	D4199A	Selenaspidus articulatus	Aspidiotinae	Panama	6/21/12	Parque Nacional San Lorenzo Canopy Crane	Tapirira guianensis	19005	24	Anacardiaceae	KY219954		KY221155
16	12484	D4200	D4200A	Dinaspis chiriquiensis	Diaspidinae	Panama	6/21/12	Parque Nacional San Lorenzo Canopy Crane	Tapirira guianensis	19005	29	Anacardiaceae	KY219955	KY221767	KY221156
17	12487	D4203	D4203A	Selenaspidus articulatus	Aspidiotinae	Panama	6/21/12	Parque Nacional San Lorenzo Canopy Crane	Apeiba aspera	19009	24	Malvaceae	KY219956	KY221768	KY221157
18	12489	D4205	D4205A	Diaspis boisduvalii	Sternorrhyncha	Panama	6/21/12	Parque Nacional San Lorenzo Canopy Crane	Dendropanax arboreus	19013	46	Araliaceae	KY219957	KY221769	KY221158
19	12492	D4213	D4213A	Dinaspis chiriquiensis	Sternorrhyncha	Panama	6/18/12	Parque Nacional San Lorenzo Canopy Crane	Cespedesia macrophylla	18871	29	Ochnaceae
20	12516	D4163	D4163A	Exuviaspis ud4163	Diaspididae	Panama	6/20/12	Parque Nacional San Lorenzo Canopy Crane	Poulsenia armata	18839	36	Moraceae
21	12517	D4168	D4168A	Rungaspis ud3995	Diaspididae	Panama	6/20/12	Parque Nacional San Lorenzo Canopy Crane	Marila laxiflora	18849	13	Calophyllaceae
22	12518	D4170	D4170A	Acutaspis reniformis	Aspidiotinae	Panama	6/20/12	Parque Nacional San Lorenzo Canopy Crane	Dendropanax arboreus	18852	22	Araliaceae	KY219946	MH915962	KY221149
23	12519	D4173	D4173A	Selenaspidus articulatus	Aspidiotinae	Panama	6/20/12	Parque Nacional San Lorenzo Canopy Crane	Guatteria dumetorum	18857	24	Annonaceae	KY219947	KY221763	KY221150
24	12524	D4287	D4287A	Pseudoparlatoria ud4190	Diaspidinae	Panama	6/21/12	Parque Nacional San Lorenzo Canopy Crane	Tovomita longifolia	18954	38	Clusiaceae	KY219964	KY221775
25	12526	D4292	D4292A	Hemigymnaspis ud3973	Aspidiotinae	Panama	6/21/12	Parque Nacional San Lorenzo Canopy Crane	Tovomita longifolia	19018	27	Clusiaceae	KY219965	KY221776	KY221162
26	12534	D4223	D4223A	Selenaspidus articulatus	Aspidiotinae	Panama	6/19/12	Parque Nacional San Lorenzo Canopy Crane	Apeiba aspera	18782	24	Malvaceae
27	12536	D4225	D4225A	Pseudoparlatoria ud4144	Diaspidinae	Panama	6/19/12	Parque Nacional San Lorenzo Canopy Crane	Perebea xanthochyma	18775	39	Moraceae
28	12537	D4226	D4226A	Exuviaspis ud4073	Diaspidinae	Panama	6/19/12	Parque Nacional San Lorenzo Canopy Crane	Perebea xanthochyma	18775	37	Moraceae
29	12541	D4229	D4229C	Selenaspidus articulatus	Aspidiotinae	Panama	6/22/12	Parque Nacional San Lorenzo Canopy Crane	Poulsenia armata	19022	24	Moraceae	KY219958	KY221770	KY221159
30	12542	D4230	D4230A	Selenaspidus articulatus	Aspidiotinae	Panama	6/22/12	Parque Nacional San Lorenzo Canopy Crane	Poulsenia armata	19022	24	Moraceae	KY219959	KY221771
31	12561	D4302	D4302A	Hemiberlesia ud4001	Diaspidinae	Panama	6/22/12	Parque Nacional San Lorenzo Canopy Crane	Ocotea ira	19053	7	Lauraceae
32	12775	D3919	D3919A	Davidsonaspis ud3919	Diaspididae	Panama	6/12/12	Parque Nacional San Lorenzo Canopy Crane	Tovomita longifolia	18911	12	Clusiaceae	KY219920	MH915952
33	12780	D4238	D4238A	Mycetaspis defectopalus	Sternorrhyncha	Panama	6/22/12	Parque Nacional San Lorenzo Canopy Crane	Perebea xanthochyma	19032	16	Moraceae
34	12798	D4238	D4238C	Opuntiaspis carinata	Diaspidinae	Panama	6/22/12	Parque Nacional San Lorenzo Canopy Crane	Perebea xanthochyma	19032	35	Moraceae	KY219960	KY221772
35	12912	D4165	D4165A	Howardia biclavis	Diaspidinae	Panama	6/20/12	Parque Nacional San Lorenzo Canopy Crane	Ocotea ira	18843	32	Lauraceae
36	12915	D4259	D4259B	Selenaspidus articulatus	Aspidiotinae	Panama	6/22/12	Parque Nacional San Lorenzo Canopy Crane	Guatteria dumetorum	19059	24	Annonaceae	KY219961	KY221773	KY221160
37	12922	D4262	D4262A	Ischnaspis longirostris	Diaspidinae	Panama	6/20/12	Parque Nacional San Lorenzo Canopy Crane	Guatteria dumetorum	18857	43	Annonaceae	KY219962	KY221774
38	12934	D4263	D4263A	Lepidosaphes punicae	Sternorrhyncha	Panama	6/20/12	Parque Nacional San Lorenzo Canopy Crane	Guatteria dumetorum	18857	34	Annonaceae
39	12956	D3970	D3970A	Melanaspis ud4066	Sternorrhyncha	Panama	6/14/12	Parque Nacional San Lorenzo Canopy Crane	Maquira guianensis	19164	14	Moraceae
40	12963	D4271	D4271A	Mycetaspis sp	Aspidiotinae	Panama	6/20/12	Parque Nacional San Lorenzo Canopy Crane	Marila laxiflora	18849	17	Calophyllaceae
41	12966	D4274	D4274A	genetic species 52	Sternorrhyncha	Panama	6/20/12	Parque Nacional San Lorenzo Canopy Crane	Manilkara bidentata	18846	52	Sapotaceae
42	12967	D4275	D4275A	Diaspis boisduvalii	Diaspidinae	Panama	6/20/12	Parque Nacional San Lorenzo Canopy Crane	Marila laxiflora	18849	44	Calophyllaceae	KY219963		KY221161
43	12975	D4268	D4268D	Lepidosaphes punicae	Diaspidinae	Panama	6/20/12	Parque Nacional San Lorenzo Canopy Crane	Poulsenia armata	18839	34	Moraceae
44	12982	D3978	D3978A	Selenaspidus articulatus	Aspidiotinae	Panama	6/13/12	Parque Nacional San Lorenzo Canopy Crane	Apeiba tibourbou	18921	24	Malvaceae	KY219923		KY221132
45	12985	D3977	D3977F	Melanaspis ud3977	Aspidiotinae	Panama	6/13/12	Parque Nacional San Lorenzo Canopy Crane	Ocotea ira	18946	21	Lauraceae	KY219922		KY221131
46	12986	D3980	D3980A	Acutaspis perseae	Aspidiotinae	Panama	6/13/12	Parque Nacional San Lorenzo Canopy Crane	Ocotea ira	18946	23	Lauraceae	KY219924		KY221133
47	12987	D3982	D3982A	Selenaspidus articulatus	Aspidiotinae	Panama	6/13/12	Parque Nacional San Lorenzo Canopy Crane	Dussia sp 1	18935	24	Fabaceae	KY219925	KY221747	KY221134
48	12988	D3982	D3982B	Selenaspidus articulatus	Aspidiotinae	Panama	6/13/12	Parque Nacional San Lorenzo Canopy Crane	Dussia sp 1	18935	24	Fabaceae	KY219926	KY221748	KY221135
49	12989	D3984	D3984A	Chrysomphalus dictyospermi	Aspidiotinae	Panama	6/14/12	Parque Nacional San Lorenzo Canopy Crane	Pouteria reticulata	19142	10	Sapotaceae	KY219927		KY221136
50	12993	D3991	D3991B	Diaspis boisduvalii	Sternorrhyncha	Panama	6/15/12	Parque Nacional San Lorenzo Canopy Crane	Inga pezizifera	19188	48	Fabaceae
51	12995	D3991	D3991D	Diaspis boisduvalii	Sternorrhyncha	Panama	6/15/12	Parque Nacional San Lorenzo Canopy Crane	Inga pezizifera	19188	48	Fabaceae
52	12996	D3991	D3991E	Diaspis boisduvalii	Sternorrhyncha	Panama	6/15/12	Parque Nacional San Lorenzo Canopy Crane	Inga pezizifera	19188	48	Fabaceae
53	12999	D3995	D3995A	Lopholeucaspis cockerelli	Diaspididae	Panama	6/15/12	Parque Nacional San Lorenzo Canopy Crane	Protium panamense	19194	53	Burseraceae
54	13000	D3995	D3995B	Rungaspis ud3995	Diaspididae	Panama	6/15/12	Parque Nacional San Lorenzo Canopy Crane	Protium panamense	19194	13	Burseraceae	KY219928	MH915954	KY221137
55	13035	D4001	D4001A	Hemiberlesia ud4001	Aspidiotinae	Panama	6/15/12	Parque Nacional San Lorenzo Canopy Crane	Terminalia amazonia	19202	7	Combretaceae	KY219929	KY221750	KY221138
56	13036	D4001	D4001B	Hemiberlesia ud4001	Aspidiotinae	Panama	6/15/12	Parque Nacional San Lorenzo Canopy Crane	Terminalia amazonia	19202	7	Combretaceae	KY219930	MH915955	KY221139
57	13038	D4001	D4001D	Pseudoparlatoria turgida	Aspidiotinae	Panama	6/15/12	Parque Nacional San Lorenzo Canopy Crane	Terminalia amazonia	19202	41	Combretaceae
58	13039	D4003	D4003A	Chrysomphalus dictyospermi	Aspidiotinae	Panama	6/15/12	Parque Nacional San Lorenzo Canopy Crane	Carapa guianensis	19205	10	Meliaceae	KY219931	MH915956	KY221140
59	13042	D4003	D4003D	Chrysomphalus dictyospermi	Aspidiotinae	Panama	6/15/12	Parque Nacional San Lorenzo Canopy Crane	Carapa guianensis	19205	10	Meliaceae	KY219932	KY221753	KY221141
60	13044	D4003	D4003F	Chrysomphalus dictyospermi	Aspidiotinae	Panama	6/15/12	Parque Nacional San Lorenzo Canopy Crane	Carapa guianensis	19205	10	Meliaceae	KY219933		KY221142
61	13045	D4003	D4003G	Chrysomphalus dictyospermi	Aspidiotinae	Panama	6/15/12	Parque Nacional San Lorenzo Canopy Crane	Carapa guianensis	19205	10	Meliaceae	KY219934		KY221143
62	13046	D4003	D4003H	Chrysomphalus dictyospermi	Aspidiotinae	Panama	6/15/12	Parque Nacional San Lorenzo Canopy Crane	Carapa guianensis	19205	10	Meliaceae	KY219935	KY221754	KY221144
63	13047	D4006	D4006A	Niveaspis ud4006	Diaspidinae	Panama	6/15/12	Parque Nacional San Lorenzo Canopy Crane	Simarouba amara	19209	28	Simaroubaceae
64	13048	D4006	D4006B	Niveaspis ud4006	Diaspidinae	Panama	6/15/12	Parque Nacional San Lorenzo Canopy Crane	Simarouba amara	19209	28	Simaroubaceae
65	13049	D4006	D4006C	Niveaspis ud4006	Diaspidinae	Panama	6/15/12	Parque Nacional San Lorenzo Canopy Crane	Simarouba amara	19209	28	Simaroubaceae
66	13053	D4006	D4006G	Niveaspis ud4006	Diaspidinae	Panama	6/15/12	Parque Nacional San Lorenzo Canopy Crane	Simarouba amara	19209	28	Simaroubaceae
67	13054	D4006	D4006H	Niveaspis ud4006	Diaspidinae	Panama	6/15/12	Parque Nacional San Lorenzo Canopy Crane	Simarouba amara	19209	28	Simaroubaceae
68	13058	D4013	D4013A	Chrysomphalus dictyospermi	Aspidiotinae	Panama	6/15/12	Parque Nacional San Lorenzo Canopy Crane	Socratea exorrhiza	19219	10	Arecaceae
69	13059	D4013	D4013B	Chrysomphalus dictyospermi	Aspidiotinae	Panama	6/15/12	Parque Nacional San Lorenzo Canopy Crane	Socratea exorrhiza	19219	10	Arecaceae	KY219936		KY221145
70	13109	D4018	D4018C	Selenaspidus articulatus	Aspidiotinae	Panama	6/14/12	Parque Nacional San Lorenzo Canopy Crane	Chrysophyllum argenteum	19151	24	Sapotaceae	KY219937	KY221755	KY221146
71	13111	D4022	D4022A	Hemiberlesia palmae	Aspidiotinae	Panama	6/16/12	Parque Nacional San Lorenzo Canopy Crane	Abarema barbouriana	19229	6	Fabaceae
72	13112	D4023	D4023A	Pseudoparlatoria punctata	Diaspidinae	Panama	6/16/12	Parque Nacional San Lorenzo Canopy Crane	Inga chocoensis	19232	40	Fabaceae
73	13120	D4024	D4024B	Acutaspis albopicta	Aspidiotinae	Panama	6/16/12	Parque Nacional San Lorenzo Canopy Crane	Inga chocoensis	19232	19	Fabaceae
74	13177	D4028	D4028A	Velataspis dentata	Diaspididae	Panama	6/16/12	Parque Nacional San Lorenzo Canopy Crane	Poulsenia armata	19236	31	Moraceae
75	13178	D4031	D4031A	Hemiberlesia andradae	Aspidiotinae	Panama	6/16/12	Parque Nacional San Lorenzo Canopy Crane	Lonchocarpus latifolius	19242	3	Fabaceae
76	13179	D4031	D4031B	Pseudoparlatoria turgida	Diaspidinae	Panama	6/16/12	Parque Nacional San Lorenzo Canopy Crane	Lonchocarpus latifolius	19242	41	Fabaceae
77	13181	D4032	D4032A	Lepidosaphes rubrovittata	Diaspididae	Panama	6/14/12	Parque Nacional San Lorenzo Canopy Crane	Chrysophyllum argenteum	19151	33	Sapotaceae
78	13216	D4036	D4036A	Selenaspidus articulatus	Aspidiotinae	Panama	6/14/12	Parque Nacional San Lorenzo Canopy Crane	Maquira guianensis	19164	24	Moraceae
79	13219	D4037	D4037A	genetic species 26	Diaspididae	Panama	6/14/12	Parque Nacional San Lorenzo Canopy Crane	Maquira guianensis	19164	26	Moraceae
80	13221	D4038	D4038B	Hemigymnaspis ud3973	Aspidiotinae	Panama	6/14/12	Parque Nacional San Lorenzo Canopy Crane	Maquira guianensis	19164	27	Moraceae	KY219939	KY221756
81	13223	D4038	D4038D	Hemigymnaspis ud3973	Aspidiotinae	Panama	6/14/12	Parque Nacional San Lorenzo Canopy Crane	Maquira guianensis	19164	27	Moraceae	KY219940
82	13225	D4042	D4042A	Lepidosaphes rubrovittata	Diaspidinae	Panama	6/15/12	Parque Nacional San Lorenzo Canopy Crane	Manilkara bidentata	19186	33	Sapotaceae
83	13226	D4045	D4045A	Lepidosaphes punicae	Diaspidinae	Panama	6/15/12	Parque Nacional San Lorenzo Canopy Crane	Manilkara bidentata	19186	34	Sapotaceae
84	13227	D4046	D4046A	Diaspis boisduvalii	Diaspidinae	Panama	6/15/12	Parque Nacional San Lorenzo Canopy Crane	Inga pezizifera	19188	48	Fabaceae
85	13228	D4046	D4046B	Aspidiotus excisus	Aspidiotinae	Panama	6/15/12	Parque Nacional San Lorenzo Canopy Crane	Inga pezizifera	19188	25	Fabaceae
86	13230	D4046	D4046D	Pseudoparlatoria turgida	Sternorrhyncha	Panama	6/15/12	Parque Nacional San Lorenzo Canopy Crane	Inga pezizifera	19188	41	Fabaceae
87	13294	D4047	D4047B	Pseudoparlatoria punctata	Diaspidinae	Panama	6/15/12	Parque Nacional San Lorenzo Canopy Crane	Inga pezizifera	19188	40	Fabaceae
88	13295	D4053	D4053A	Clavaspis herculeana	Aspidiotinae	Panama	6/15/12	Parque Nacional San Lorenzo Canopy Crane	Carapa guianensis	19205	11	Meliaceae
89	13297	D4054	D4054A	Pseudoparlatoria mammata	Diaspidinae	Panama	6/15/12	Parque Nacional San Lorenzo Canopy Crane	Carapa guianensis	19205	42	Meliaceae
90	13302	D4056	D4056A	Hemiberlesia andradae	Aspidiotinae	Panama	6/15/12	Parque Nacional San Lorenzo Canopy Crane	Carapa guianensis	19205	3	Meliaceae
91	13305	D4059	D4059A	Pinnaspis buxi	Diaspidinae	Panama	6/15/12	Parque Nacional San Lorenzo Canopy Crane	Socratea exorrhiza	19219	50	Arecaceae
92	13320	D4060	D4060B	Selenaspidus articulatus	Aspidiotinae	Panama	6/15/12	Parque Nacional San Lorenzo Canopy Crane	Carapa guianensis	19205	24	Meliaceae
93	13322	D4061	D4061A	Hemiberlesia ignobilis	Aspidiotinae	Panama	6/15/12	Parque Nacional San Lorenzo Canopy Crane	Carapa guianensis	19205	1	Meliaceae
94	13325	D4063	D4063A	Selenaspidus articulatus	Aspidiotinae	Panama	6/15/12	Parque Nacional San Lorenzo Canopy Crane	Pera arborea	19181	24	Peraceae
95	13354	D4066	D4066E	Melanaspis ud4066	Aspidiotinae	Panama	6/15/12	Parque Nacional San Lorenzo Canopy Crane	Pera arborea	19181	14	Peraceae
96	13363	D4068	D4068C	Selenaspidus articulatus	Aspidiotinae	Panama	6/15/12	Parque Nacional San Lorenzo Canopy Crane	Pera arborea	19181	24	Peraceae
97	13364	D4316	D4316B	Lepidosaphes punicae	Diaspidinae	Panama	6/22/12	Parque Nacional San Lorenzo Canopy Crane	Poulsenia armata	19022	34	Moraceae
98	13367	D4069	D4069A	Hemiberlesia musae	Aspidiotinae	Panama	6/15/12	Parque Nacional San Lorenzo Canopy Crane	Pera arborea	19181	4	Peraceae		MH915957
99	13369	D4075	D4075B	Selenaspidus articulatus	Aspidiotinae	Panama	6/18/12	Parque Nacional San Lorenzo Canopy Crane	Guatteria dumetorum	19291	24	Annonaceae
100	13371	D4075	D4075D	Selenaspidus articulatus	Aspidiotinae	Panama	6/18/12	Parque Nacional San Lorenzo Canopy Crane	Guatteria dumetorum	19291	24	Annonaceae
101	13372	D4075	D4075E	Selenaspidus articulatus	Aspidiotinae	Panama	6/18/12	Parque Nacional San Lorenzo Canopy Crane	Guatteria dumetorum	19291	24	Annonaceae
102	13388	D4076	D4076B	Aspidiotus excisus	Aspidiotinae	Panama	6/18/12	Parque Nacional San Lorenzo Canopy Crane	Guatteria dumetorum	19291	25	Annonaceae
103	13389	D4076	D4076C	Aspidiotus excisus	Aspidiotinae	Panama	6/18/12	Parque Nacional San Lorenzo Canopy Crane	Guatteria dumetorum	19291	25	Annonaceae
104	13390	D4076	D4076D	Aspidiotus excisus	Aspidiotinae	Panama	6/18/12	Parque Nacional San Lorenzo Canopy Crane	Guatteria dumetorum	19291	25	Annonaceae
105	13391	D4076	D4076E	Aspidiotus excisus	Aspidiotinae	Panama	6/18/12	Parque Nacional San Lorenzo Canopy Crane	Guatteria dumetorum	19291	25	Annonaceae
106	13392	D4076	D4076F	Aspidiotus excisus	Aspidiotinae	Panama	6/18/12	Parque Nacional San Lorenzo Canopy Crane	Guatteria dumetorum	19291	25	Annonaceae
107	13394	D4076	D4076H	Aspidiotus excisus	Aspidiotinae	Panama	6/18/12	Parque Nacional San Lorenzo Canopy Crane	Guatteria dumetorum	19291	25	Annonaceae
108	13398	D4078	D4078D	Diaspis boisduvalii	Diaspidinae	Panama	6/18/12	Parque Nacional San Lorenzo Canopy Crane	Trattinnickia aspera	18865	47	Burseraceae
109	13400	D4080	D4080A	Selenaspidus articulatus	Aspidiotinae	Panama	6/18/12	Parque Nacional San Lorenzo Canopy Crane	Trattinnickia aspera	18865	24	Burseraceae
110	13401	D4082	D4082A	Selenaspidus articulatus	Aspidiotinae	Panama	6/18/12	Parque Nacional San Lorenzo Canopy Crane	Tabernaemontana arborea	19299	24	Apocynaceae
111	13416	D4277	D4277A	Prodigiaspis septunx	Sternorrhyncha	Panama	6/20/12	Parque Nacional San Lorenzo Canopy Crane	Marila laxiflora	18849	30	Calophyllaceae
112	13419	D4083	D4083B	Ischnaspis longirostris	Diaspidinae	Panama	6/18/12	Parque Nacional San Lorenzo Canopy Crane	Tabernaemontana arborea	19299	43	Apocynaceae
113	13420	D4085	D4085A	Hemiberlesia palmae	Aspidiotinae	Panama	6/18/12	Parque Nacional San Lorenzo Canopy Crane	Cespedesia macrophylla	18871	8	Ochnaceae
114	13432	D4277	D4277D	Prodigiaspis septunx	Diaspidinae	Panama	6/20/12	Parque Nacional San Lorenzo Canopy Crane	Marila laxiflora	18849	30	Calophyllaceae		MH915963
115	13464	D3914	D3914C	Lepidosaphes rubrovittata	Diaspidinae	Panama	6/12/12	Parque Nacional San Lorenzo Canopy Crane	Tocoyena pittieri	18916	33	Rubiaceae
116	13466	D3923	D3923C	Pinnaspis strachani	Sternorrhyncha	Panama	6/13/12	Parque Nacional San Lorenzo Canopy Crane	Apeiba tibourbou	18921	51	Malvaceae
117	13469	D3946	D3946B	Hemiberlesia musae	Sternorrhyncha	Panama	6/13/12	Parque Nacional San Lorenzo Canopy Crane	Tapirira guianensis	19130	4	Anacardiaceae
118	13470	D3949	D3949B	Clavaspis herculeana	Sternorrhyncha	Panama	6/13/12	Parque Nacional San Lorenzo Canopy Crane	Tachigali versicolor	18950	11	Fabaceae
119	13472	D3949	D3949D	Clavaspis herculeana	Aspidiotinae	Panama	6/13/12	Parque Nacional San Lorenzo Canopy Crane	Tachigali versicolor	18950	11	Fabaceae
120	13473	D3949	D3949E	Pseudaulacaspis subcorticalis	Diaspidinae	Panama	6/13/12	Parque Nacional San Lorenzo Canopy Crane	Tachigali versicolor	18950	49	Fabaceae
121	13486	D4091	D4091C	Diaspis boisduvalii	Sternorrhyncha	Panama	6/18/12	Parque Nacional San Lorenzo Canopy Crane	Vochysia ferruginea	18816	45	Vochysiaceae
122	13487	D4095	D4095A	Selenaspidus articulatus	Aspidiotinae	Panama	6/18/12	Parque Nacional San Lorenzo Canopy Crane	Cupania scrobiculata	18867	24	Sapindaceae
123	13491	D4097	D4097B	Chrysomphalus dictyospermi	Aspidiotinae	Panama	6/18/12	Parque Nacional San Lorenzo Canopy Crane	Dendropanax arboreus	19315	10	Araliaceae
124	13492	D4098	D4098A	Selenaspidus articulatus	Aspidiotinae	Panama	6/16/12	Parque Nacional San Lorenzo Canopy Crane	Lonchocarpus latifolius	19242	24	Fabaceae
125	13498	D3953	D3953H	Rungaspis ud3995		Panama	6/14/12	Parque Nacional San Lorenzo Canopy Crane	Marila laxiflora	19140	13	Calophyllaceae
126	13500	D3953	D3953J	Rungaspis ud3995		Panama	6/14/12	Parque Nacional San Lorenzo Canopy Crane	Marila laxiflora	19140	13	Calophyllaceae		MH915953
127	13504	D4100	D4100A	Acutaspis albopicta	Aspidiotinae	Panama	6/16/12	Parque Nacional San Lorenzo Canopy Crane	Abarema barbouriana	19229	19	Fabaceae
128	13505	D4100	D4100B	Acutaspis albopicta	Aspidiotinae	Panama	6/16/12	Parque Nacional San Lorenzo Canopy Crane	Abarema barbouriana	19229	19	Fabaceae
129	13509	D4102	D4102B	Palinaspis sordidata	Aspidiotinae	Panama	6/18/12	Parque Nacional San Lorenzo Canopy Crane	Dendropanax arboreus	19315	5	Araliaceae
130	13511	D4109	D4109A	Hemiberlesia andradae	Aspidiotinae	Panama	6/18/12	Parque Nacional San Lorenzo Canopy Crane	Sloanea meianthera	18811	3	Elaeocarpaceae
131	13513	D4112	D4112A	Melanaspis sp	Aspidiotinae	Panama	6/19/12	Parque Nacional San Lorenzo Canopy Crane	Piper sp	19332	20	Piperaceae
132	13516	D3958	D3958C	Pseudoparlatoria turgida	Diaspidinae	Panama	6/14/12	Parque Nacional San Lorenzo Canopy Crane	Lacmellea panamensis	19147	41	Apocynaceae
133	13589	D4133	D4133B	Pseudoparlatoria turgida	Diaspidinae	Panama	6/19/12	Parque Nacional San Lorenzo Canopy Crane	Nectandra purpurea	18800	41	Lauraceae
134	14387	D4145	D4145B	Diaspis boisduvalii	Sternorrhyncha	Panama	6/18/12	Parque Nacional San Lorenzo Canopy Crane	Vochysia ferruginea	18816	45	Vochysiaceae
135	14528	D3973	D3973H	Hemigymnaspis ud3973	Aspidiotinae	Panama	6/14/12	Parque Nacional San Lorenzo Canopy Crane	Perebea xanthochyma	19168	27	Moraceae	KY219921	KY221746	KY221130
136	14566	D4244	D4244A	Lepidosaphes rubrovittata	Diaspidinae	Panama	6/22/12	Parque Nacional San Lorenzo Canopy Crane	Socratea exorrhiza	19039	33	Arecaceae
137	14567	D4234	D4234D	Lopholeucaspis cockerelli	Sternorrhyncha	Panama	6/22/12	Parque Nacional San Lorenzo Canopy Crane	Protium panamense	19027	53	Burseraceae
138	14597	D4196	D4196B	Lopholeucaspis cockerelli	Diaspididae	Panama	6/21/12	Parque Nacional San Lorenzo Canopy Crane	Protium panamense	18964	53	Burseraceae
139	14676	D4163	D4163C	Exuviaspis ud4163	Diaspididae	Panama	6/20/12	Parque Nacional San Lorenzo Canopy Crane	Poulsenia armata	18839	36	Moraceae	KY219945	KY221761	KY221148
140	14709	D3953	D3953R	Rungaspis ud3995		Panama	6/14/12	Parque Nacional San Lorenzo Canopy Crane	Marila laxiflora	19140	13	Calophyllaceae
141	14712	D3953	D3953V	Rungaspis ud3995		Panama	6/14/12	Parque Nacional San Lorenzo Canopy Crane	Marila laxiflora	19140	13	Calophyllaceae
142	14830	D4277	D4277E	Prodigiaspis septunx	Sternorrhyncha	Panama	6/20/12	Parque Nacional San Lorenzo Canopy Crane	Marila laxiflora	18849	30	Calophyllaceae
143	14993	D4036	D4036D	Selenaspidus articulatus	Aspidiotinae	Panama	6/14/12	Parque Nacional San Lorenzo Canopy Crane	Maquira guianensis	19164	24	Moraceae
144	14998	D4046	D4046F	Pseudoparlatoria turgida	Diaspidinae	Panama	6/15/12	Parque Nacional San Lorenzo Canopy Crane	Inga pezizifera	19188	41	Fabaceae
145	15000	D4046	D4046H	Aspidiotus excisus	Aspidiotinae	Panama	6/15/12	Parque Nacional San Lorenzo Canopy Crane	Inga pezizifera	19188	25	Fabaceae
146	15001	D4046	D4046I	Pseudoparlatoria turgida	Diaspidinae	Panama	6/15/12	Parque Nacional San Lorenzo Canopy Crane	Inga pezizifera	19188	41	Fabaceae
147	15033	D4059	D4059G	Pinnaspis buxi	Diaspidinae	Panama	6/15/12	Parque Nacional San Lorenzo Canopy Crane	Socratea exorrhiza	19219	50	Arecaceae
148	15034	D4059	D4059H	Pinnaspis buxi	Diaspidinae	Panama	6/15/12	Parque Nacional San Lorenzo Canopy Crane	Socratea exorrhiza	19219	50	Arecaceae
149	15177	D4072	D4072A	Pseudoparlatoria ud4144	Diaspidinae	Panama	6/18/12	Parque Nacional San Lorenzo Canopy Crane	Sapium ‘broadleaf’	18860	39	Euphorbiaceae
150	15179	D4073	D4073A	Exuviaspis ud4073	Sternorrhyncha	Panama	6/18/12	Parque Nacional San Lorenzo Canopy Crane	Sapium ‘broadleaf’	18860	37	Euphorbiaceae
151	15285	D4120	D4120D	Pinnaspis strachani	Sternorrhyncha	Panama	6/19/12	Parque Nacional San Lorenzo Canopy Crane	Apeiba aspera	18782	51	Malvaceae
152	15286	D4120	D4120E	Pinnaspis strachani	Diaspidinae	Panama	6/19/12	Parque Nacional San Lorenzo Canopy Crane	Apeiba aspera	18782	51	Malvaceae
153	15328	D4127	D4127D	Aspidiotus excisus	Aspidiotinae	Panama	6/19/12	Parque Nacional San Lorenzo Canopy Crane	Tocoyena pittieri	18789	25	Rubiaceae
154	15329	D4127	D4127E	Selenaspidus articulatus	Aspidiotinae	Panama	6/19/12	Parque Nacional San Lorenzo Canopy Crane	Tocoyena pittieri	18789	24	Rubiaceae
155	15572	D4168	D4168B	Rungaspis ud3995	Diaspididae	Panama	6/20/12	Parque Nacional San Lorenzo Canopy Crane	Marila laxiflora	18849	13	Calophyllaceae
156	15575	D4168	D4168E	Rungaspis ud3995	Diaspididae	Panama	6/20/12	Parque Nacional San Lorenzo Canopy Crane	Marila laxiflora	18849	13	Calophyllaceae
157	15579	D4168	D4168I	Rungaspis ud3995	Diaspididae	Panama	6/20/12	Parque Nacional San Lorenzo Canopy Crane	Marila laxiflora	18849	13	Calophyllaceae
158	15580	D4168	D4168J	Rungaspis ud3995	Diaspididae	Panama	6/20/12	Parque Nacional San Lorenzo Canopy Crane	Marila laxiflora	18849	13	Calophyllaceae
159	15582	D4173	D4173B	Selenaspidus articulatus	Aspidiotinae	Panama	6/20/12	Parque Nacional San Lorenzo Canopy Crane	Guatteria dumetorum	18857	24	Annonaceae
160	15583	D4173	D4173C	Selenaspidus articulatus	Aspidiotinae	Panama	6/20/12	Parque Nacional San Lorenzo Canopy Crane	Guatteria dumetorum	18857	24	Annonaceae
161	15584	D4173	D4173D	Melanaspis ud4173	Aspidiotinae	Panama	6/20/12	Parque Nacional San Lorenzo Canopy Crane	Guatteria dumetorum	18857	15	Annonaceae
162	15585	D4173	D4173E	Selenaspidus articulatus	Aspidiotinae	Panama	6/20/12	Parque Nacional San Lorenzo Canopy Crane	Guatteria dumetorum	18857	24	Annonaceae
163	15586	D4173	D4173F	Selenaspidus articulatus	Aspidiotinae	Panama	6/20/12	Parque Nacional San Lorenzo Canopy Crane	Guatteria dumetorum	18857	24	Annonaceae
164	15587	D4173	D4173G	Selenaspidus articulatus	Aspidiotinae	Panama	6/20/12	Parque Nacional San Lorenzo Canopy Crane	Guatteria dumetorum	18857	24	Annonaceae
165	15588	D4173	D4173H	Selenaspidus articulatus	Aspidiotinae	Panama	6/20/12	Parque Nacional San Lorenzo Canopy Crane	Guatteria dumetorum	18857	24	Annonaceae
166	15589	D4183	D4183F	Hemiberlesia palmae	Aspidiotinae	Panama	6/18/12	Parque Nacional San Lorenzo Canopy Crane	Cespedesia macrophylla	18871	8	Ochnaceae
167	15590	D4183	D4183G	Hemiberlesia palmae	Aspidiotinae	Panama	6/18/12	Parque Nacional San Lorenzo Canopy Crane	Cespedesia macrophylla	18871	8	Ochnaceae
168	15592	D4183	D4183I	Hemiberlesia palmae	Aspidiotinae	Panama	6/18/12	Parque Nacional San Lorenzo Canopy Crane	Cespedesia macrophylla	18871	8	Ochnaceae
169	15594	D4183	D4183K	Hemiberlesia ignobilis	Aspidiotinae	Panama	6/18/12	Parque Nacional San Lorenzo Canopy Crane	Cespedesia macrophylla	18871	2	Ochnaceae
170	15617	D4190	D4190B	Pseudoparlatoria ud4190	Diaspidinae	Panama	6/21/12	Parque Nacional San Lorenzo Canopy Crane	Tovomita longifolia	18954	38	Clusiaceae
171	15619	D4190	D4190D	Pseudoparlatoria ud4190	Diaspidinae	Panama	6/21/12	Parque Nacional San Lorenzo Canopy Crane	Tovomita longifolia	18954	38	Clusiaceae
172	15636	D4192	D4192B	Chrysomphalus dictyospermi	Aspidiotinae	Panama	6/21/12	Parque Nacional San Lorenzo Canopy Crane	Socratea exorrhiza	18959	10	Arecaceae
173	15736	D4249	D4249G	Rungaspis ud3995	Diaspididae	Panama	6/22/12	Parque Nacional San Lorenzo Canopy Crane	Marila laxiflora	19046	13	Calophyllaceae
174	15737	D4249	D4249H	Rungaspis ud3995	Diaspididae	Panama	6/22/12	Parque Nacional San Lorenzo Canopy Crane	Marila laxiflora	19046	13	Calophyllaceae
175	15753	D4249	D4249K	Hemiberlesia ud4001	Aspidiotinae	Panama	6/22/12	Parque Nacional San Lorenzo Canopy Crane	Marila laxiflora	19046	7	Calophyllaceae
176	15754	D4249	D4249L	Rungaspis ud3995	Diaspididae	Panama	6/22/12	Parque Nacional San Lorenzo Canopy Crane	Marila laxiflora	19046	13	Calophyllaceae
177	15755	D4259	D4259C	Hemiberlesia mendax	Aspidiotinae	Panama	6/22/12	Parque Nacional San Lorenzo Canopy Crane	Guatteria dumetorum	19059	9	Annonaceae
178	15794	D3931	D3931B	Lepidosaphes rubrovittata	Diaspidinae	Panama	6/13/12	Parque Nacional San Lorenzo Canopy Crane	Dussia sp 1	18935	33	Fabaceae
179	15795	D3936	D3936A	Lepidosaphes rubrovittata	Diaspidinae	Panama	6/13/12	Parque Nacional San Lorenzo Canopy Crane	Brosimum guianense	18942	33	Moraceae
180	15796	D3937	D3937A	Acutaspis albopicta	Aspidiotinae	Panama	6/13/12	Parque Nacional San Lorenzo Canopy Crane	Ocotea ira	18946	19	Lauraceae
181	15797	D3939	D3939A	Pseudaulacaspis subcorticalis	Diaspidinae	Panama	6/13/12	Parque Nacional San Lorenzo Canopy Crane	Tachigali versicolor	18950	49	Fabaceae
182	15799	D3965	D3965B	Pseudoparlatoria mammata	Diaspidinae	Panama	6/14/12	Parque Nacional San Lorenzo Canopy Crane	Mortoniodendron anisophyllum	19156	42	Malvaceae
183	15808	D4006	D4006M	Niveaspis ud4006	Diaspidinae	Panama	6/15/12	Parque Nacional San Lorenzo Canopy Crane	Simarouba amara	19209	28	Simaroubaceae
184	16257	D3991	D3991G	Diaspis boisduvalii	Sternorrhyncha	Panama	6/15/12	Parque Nacional San Lorenzo Canopy Crane	Inga pezizifera	19188	48	Fabaceae
