# Supplementary material for: Nonadaptive host‐use specificity in tropical armored scale insects
Source: Ecol Evol. 2020 Nov 4;10(23):12910–9. doi: 10.1002/ece3.6867 (PMC7713922; doi:10.1002/ece3.6867)
Supplement: Supplementary file 6 — Table S2 [file ECE3-10-12910-s006.csv]

	id	Lot	Prep	Species	Clade	Country	Year	Locality	Host_species	Host_specimen	Genetic_species	Host_family	28S_accession_number	EF1a_accession_number	COI-II_accession_number
1	13969	D5019	D5019A	Aulacaspis tubercularis	Diaspidinae	Malaysia	8/21/13	Lambir Hills NP Canopy Crane	Shorea laxa	21244	112	Dipterocarpaceae
2	14181	D4402	D4402A	Leucaspis ud4402	Diaspididae	Malaysia	8/6/13	Lambir Hills NP Canopy Crane	Shorea sp cf ovata	20808	78	Dipterocarpaceae	KY219980		KY221171
3	14182	D4405	D4405A	Chrysomphalus pinnulifer	Aspidiotinae	Malaysia	8/6/13	Lambir Hills NP Canopy Crane	Ctenolophon parvifolius	20814	60	Ctenolophonaceae	KY219981	KY221787	KY221172
4	14183	D4406	D4406A	genetic species 100	Sternorrhyncha	Malaysia	8/6/13	Lambir Hills NP Canopy Crane	Pouteria malaccensis	20816	100	Sapotaceae
5	14184	D4406	D4406B	genetic species 100	Sternorrhyncha	Malaysia	8/6/13	Lambir Hills NP Canopy Crane	Pouteria malaccensis	20816	100	Sapotaceae
6	14185	D4409	D4409A	Leucaspis ud4409	Diaspididae	Malaysia	8/6/13	Lambir Hills NP Canopy Crane	Shorea curtisii	20821	79	Dipterocarpaceae	KY219982		KY221173
7	14186	D4409	D4409B	Leucaspis ud4409	Diaspididae	Malaysia	8/6/13	Lambir Hills NP Canopy Crane	Shorea curtisii	20821	79	Dipterocarpaceae	KY219983		KY221174
8	14384	D4411	D4411C	Pseudaulacaspis ud4411F	Aspidiotinae	Malaysia	8/6/13	Lambir Hills NP Canopy Crane	Dipterocarpus globosus	20825	87	Dipterocarpaceae
9	14385	D4411	D4411D	Achorophora ud4411	Aspidiotinae	Malaysia	8/6/13	Lambir Hills NP Canopy Crane	Dipterocarpus globosus	20825	76	Dipterocarpaceae	KY219984		KY221175
10	14534	D4635	D4635C	Octaspidiotus sp	Aspidiotinae	Malaysia	8/11/13	Lambir Hills NP Canopy Crane	Dipterocarpus stellatus	21069	53	Dipterocarpaceae
11	14535	D4635	D4635D	Octaspidiotus ud4649	Aspidiotinae	Malaysia	8/11/13	Lambir Hills NP Canopy Crane	Dipterocarpus stellatus	21069	52	Dipterocarpaceae
12	14556	D4449	D4449B	Pinnaspis ud4449	Sternorrhyncha	Malaysia	8/7/13	Lambir Hills NP Canopy Crane	Durio lanceolatus	20845	99	Malvaceae	KY219986	KY221788
13	14575	D4452	D4452A	Chrysomphalus pinnulifer	Aspidiotinae	Malaysia	8/7/13	Lambir Hills NP Canopy Crane	Xanthophyllum brevipes	20850	60	Polygalaceae	KY219987	KY221789	KY221176
14	14583	D4455	D4455A	Chrysomphalus dictyospermi	Aspidiotinae	Malaysia	8/7/13	Lambir Hills NP Canopy Crane	Palaquium sp CP2 black-rusty	20855	59	Sapotaceae	KY219989	KY221790	KY221177
15	14585	D4456	D4456A	Chrysomphalus dictyospermi	Aspidiotinae	Malaysia	8/7/13	Lambir Hills NP Canopy Crane	Blumeodendron calophyllum	20857	59	Euphorbiaceae	KY219990	KY221791
16	14586	D4456	D4456B	Lindingaspis floridana	Aspidiotinae	Malaysia	8/7/13	Lambir Hills NP Canopy Crane	Blumeodendron calophyllum	20857	61	Euphorbiaceae	KY219991
17	14588	D4456	D4456D	Sishanaspis ud4456	Diaspididae	Malaysia	8/7/13	Lambir Hills NP Canopy Crane	Blumeodendron calophyllum	20857	26	Euphorbiaceae
18	14594	D4470	D4470A	Pseudaulacaspis ud4911K	Coccoidea	Malaysia	8/8/13	Lambir Hills NP Canopy Crane	Dipterocarpus globosus	20874	89	Dipterocarpaceae
19	14603	D4575	D4575A	Pseudaonidia corbetti	Aspidiotinae	Malaysia	8/9/13	Lambir Hills NP Canopy Crane	Undet gen undet. sp.	20976	73	Undet	KY220003	KY221797	KY221185
20	14623	D4479	D4479A	Chrysomphalus pinnulifer	Aspidiotinae	Malaysia	8/8/13	Lambir Hills NP Canopy Crane	Endiandra sp aff srobiculata	20898	54	Lauraceae	KY219992	KY221792	KY221178
21	14624	D5035	D5035A	Parlatoreopsis ud5035	Leucaspidinae	Malaysia	8/23/13	Lambir Hills NP Canopy Crane	Shorea beccariana	21382	40	Dipterocarpaceae	KY220028	KY221812	KY221201
22	14625	D5035	D5035B	Parlatoreopsis ud5035	Leucaspidinae	Malaysia	8/23/13	Lambir Hills NP Canopy Crane	Shorea beccariana	21382	40	Dipterocarpaceae	KY220029		KY221202
23	14626	D5035	D5035C	Parlatoreopsis ud5035	Leucaspidinae	Malaysia	8/23/13	Lambir Hills NP Canopy Crane	Shorea beccariana	21382	40	Dipterocarpaceae	KY220030	KY221813	KY221203
24	14628	D5035	D5035E	Parlatoreopsis ud5035	Leucaspidinae	Malaysia	8/23/13	Lambir Hills NP Canopy Crane	Shorea beccariana	21382	40	Dipterocarpaceae	KY220031	KY221814	KY221204
25	14629	D5035	D5035F	Parlatoreopsis ud5035	Leucaspidinae	Malaysia	8/23/13	Lambir Hills NP Canopy Crane	Shorea beccariana	21382	40	Dipterocarpaceae	KY220032	KY221815	KY221205
26	14630	D4481	D4481A	Sishanaspis ud4977	Coccoidea	Malaysia	8/8/13	Lambir Hills NP Canopy Crane	Shorea kunstleri	20903	15	Dipterocarpaceae
27	14635	D4575	D4575D	Pseudaonidia corbetti	Aspidiotinae	Malaysia	8/9/13	Lambir Hills NP Canopy Crane	Undet gen undet. sp.	20976	73	Undet
28	14640	D4590	D4590D	Fiorinia ud4611	Diaspididae	Malaysia	8/10/13	Lambir Hills NP Canopy Crane	Gironniera hirta	21044	98	Cannabaceae	KY220004	KY221798	KY221186
29	14649	D5020	D5020E	Microparlatoria ud5020	Leucaspidinae	Malaysia	8/21/13	Lambir Hills NP Canopy Crane	Shorea laxa	21244	1	Dipterocarpaceae
30	14651	D5020	D5020G	Microparlatoria ud5020	Leucaspidinae	Malaysia	8/21/13	Lambir Hills NP Canopy Crane	Shorea laxa	21244	1	Dipterocarpaceae	KY220025		KY221199
31	14653	D4489	D4489A	Parlatoria acalcarata	Leucaspidinae	Malaysia	8/8/13	Lambir Hills NP Canopy Crane	Mussaendopsis beccariana	20916	42	Rubiaceae	KY219993	KY221793
32	14654	D4489	D4489B	Parlatoria acalcarata	Leucaspidinae	Malaysia	8/8/13	Lambir Hills NP Canopy Crane	Mussaendopsis beccariana	20916	42	Rubiaceae	KY219994		KY221179
33	14655	D4489	D4489C	Silvestraspis uberifera	Leucaspidinae	Malaysia	8/8/13	Lambir Hills NP Canopy Crane	Mussaendopsis beccariana	20916	44	Rubiaceae	KY219995	KY221794	KY221180
34	14656	D5020	D5020I	Microparlatoria ud5020	Leucaspidinae	Malaysia	8/21/13	Lambir Hills NP Canopy Crane	Shorea laxa	21244	1	Dipterocarpaceae
35	14666	D5035	D5035H	Parlatoreopsis ud5035	Leucaspidinae	Malaysia	8/23/13	Lambir Hills NP Canopy Crane	Shorea beccariana	21382	40	Dipterocarpaceae	KY220033	KY221816	KY221206
36	14731	D4491	D4491A	Sishanaspis ud4977	Diaspididae	Malaysia	8/8/13	Lambir Hills NP Canopy Crane	Drypetes sp CRN1 aff longifolia	20921	14	Putranjivaceae	KY219996	KY221795	KY221181
37	14732	D4491	D4491B	Sishanaspis ud4977	Diaspididae	Malaysia	8/8/13	Lambir Hills NP Canopy Crane	Drypetes sp CRN1 aff longifolia	20921	14	Putranjivaceae
38	14734	D4491	D4491D	Sishanaspis ud4977	Diaspididae	Malaysia	8/8/13	Lambir Hills NP Canopy Crane	Drypetes sp CRN1 aff longifolia	20921	18	Putranjivaceae
39	14739	D4493	D4493B	Sishanaspis ud4977	Diaspididae	Malaysia	8/8/13	Lambir Hills NP Canopy Crane	Shorea quadrinervis	20928	17	Dipterocarpaceae	KY219997		KY221182
40	14741	D4493	D4493D	Sishanaspis ud4977	Diaspididae	Malaysia	8/8/13	Lambir Hills NP Canopy Crane	Shorea quadrinervis	20928	13	Dipterocarpaceae	KY219999		KY221183
41	14768	D4496	D4496E	Aulacaspis calcarata	Sternorrhyncha	Malaysia	8/8/13	Lambir Hills NP Canopy Crane	Undet gen undet. sp.	21407	103	Undet
42	14805	D4502	D4502A	Pseudotargionia ud4502	Diaspididae	Malaysia	8/8/13	Lambir Hills NP Canopy Crane	Shorea kunstleri	20903	69	Dipterocarpaceae
43	14806	D4503	D4503A	Parlatoreopsis ud4503	Leucaspidinae	Malaysia	8/8/13	Lambir Hills NP Canopy Crane	Shorea kunstleri	20903	39	Dipterocarpaceae
44	14807	D4503	D4503B	Parlatoreopsis ud4503	Leucaspidinae	Malaysia	8/8/13	Lambir Hills NP Canopy Crane	Shorea kunstleri	20903	41	Dipterocarpaceae
45	14808	D4503	D4503C	Parlatoreopsis ud4503	Leucaspidinae	Malaysia	8/8/13	Lambir Hills NP Canopy Crane	Shorea kunstleri	20903	39	Dipterocarpaceae
46	14809	D4503	D4503D	Parlatoreopsis ud4503	Leucaspidinae	Malaysia	8/8/13	Lambir Hills NP Canopy Crane	Shorea kunstleri	20903	41	Dipterocarpaceae	KY220002	KY221796	KY221184
47	14917	D4507	D4507A	genetic species 74	Sternorrhyncha	Malaysia	8/8/13	Lambir Hills NP Canopy Crane	Drypetes sp CRN1 aff longifolia	20921	74	Putranjivaceae
48	14919	D4507	D4507C	Parlatoreopsis ud4503	Leucaspidinae	Malaysia	8/8/13	Lambir Hills NP Canopy Crane	Drypetes sp CRN1 aff longifolia	20921	39	Putranjivaceae
49	14920	D4507	D4507D	Parlatoreopsis ud4503	Leucaspidinae	Malaysia	8/8/13	Lambir Hills NP Canopy Crane	Drypetes sp CRN1 aff longifolia	20921	39	Putranjivaceae
50	14971	D5037	D5037B	Parlatoreopsis ud5035	Leucaspidinae	Malaysia	8/23/13	Lambir Hills NP Canopy Crane	Shorea beccariana	21382	40	Dipterocarpaceae
51	14985	D4511	D4511B	Icaraspidiotus ud5033	Diaspididae	Malaysia	8/6/13	Lambir Hills NP Canopy Crane	Shorea beccariana	20810	75	Dipterocarpaceae
52	14986	D4511	D4511C	Icaraspidiotus ud5033	Diaspididae	Malaysia	8/6/13	Lambir Hills NP Canopy Crane	Shorea beccariana	20810	75	Dipterocarpaceae
53	15005	D4512	D4512C	Parlatoreopsis ud5035	Leucaspidinae	Malaysia	8/6/13	Lambir Hills NP Canopy Crane	Shorea beccariana	20810	40	Dipterocarpaceae
54	15056	D4516	D4516A	Lindingaspis floridana	Aspidiotinae	Malaysia	8/7/13	Lambir Hills NP Canopy Crane	Scaphium macropodum	20837	61	Malvaceae
55	15058	D4521	D4521A	Parlatoreopsis ud5035	Leucaspidinae	Malaysia	8/8/13	Lambir Hills NP Canopy Crane	Shorea quadrinervis	20928	38	Dipterocarpaceae
56	15059	D4521	D4521B	Parlatoreopsis ud5035	Leucaspidinae	Malaysia	8/8/13	Lambir Hills NP Canopy Crane	Shorea quadrinervis	20928	38	Dipterocarpaceae
57	15143	D4540	D4540C	Pseudaonidia corbetti	Aspidiotinae	Malaysia	8/9/13	Lambir Hills NP Canopy Crane	Undet gen undet. sp.	20976	73	Undet
58	15144	D4540	D4540D	Pseudaonidia corbetti	Aspidiotinae	Malaysia	8/9/13	Lambir Hills NP Canopy Crane	Undet gen undet. sp.	20976	73	Undet
59	15145	D4540	D4540E	Pseudaonidia corbetti	Aspidiotinae	Malaysia	8/9/13	Lambir Hills NP Canopy Crane	Undet gen undet. sp.	20976	73	Undet
60	15146	D4540	D4540F	Silvestraspis uberifera	Leucaspidinae	Malaysia	8/9/13	Lambir Hills NP Canopy Crane	Undet gen undet. sp.	20976	43	Undet
61	15149	D4577	D4577D	Pseudaonidia corbetti	Aspidiotinae	Malaysia	8/9/13	Lambir Hills NP Canopy Crane	Undet gen undet. sp.	20976	73	Undet
62	15158	D4527	D4527F	Microparlatoria ud4527	Leucaspidinae	Malaysia	8/8/13	Lambir Hills NP Canopy Crane	Dipterocarpus globosus	20874	3	Dipterocarpaceae
63	15161	D4532	D4532A	Chrysomphalus dictyospermi	Aspidiotinae	Malaysia	8/9/13	Lambir Hills NP Canopy Crane	Santiria grandiflora	20957	59	Burseraceae
64	15162	D4535	D4535A	Aonidiella inornata	Aspidiotinae	Malaysia	8/9/13	Lambir Hills NP Canopy Crane	Magnolia ashtonii	20968	57	Magnoliaceae
65	15163	D4535	D4535B	Aonidiella inornata	Aspidiotinae	Malaysia	8/9/13	Lambir Hills NP Canopy Crane	Magnolia ashtonii	20968	57	Magnoliaceae
66	15164	D4535	D4535C	Lepidosaphes ud4665	Diaspidinae	Malaysia	8/9/13	Lambir Hills NP Canopy Crane	Magnolia ashtonii	20968	115	Magnoliaceae
67	15171	D4536	D4536G	Lepidosaphes ud4665	Diaspidinae	Malaysia	8/9/13	Lambir Hills NP Canopy Crane	Endospermum diadenum	20970	114	Euphorbiaceae
68	15172	D4536	D4536H	Lepidosaphes ud4665	Diaspidinae	Malaysia	8/9/13	Lambir Hills NP Canopy Crane	Endospermum diadenum	20970	114	Euphorbiaceae
69	15183	D4818	D4818A	Chrysomphalus dictyospermi	Aspidiotinae	Malaysia	8/21/13	Lambir Hills NP Canopy Crane	Gymnacranthera bancana	21197	58	Myristicaceae
70	15184	D4820	D4820A	Lepidosaphes ud4665	Diaspidinae	Malaysia	8/21/13	Lambir Hills NP Canopy Crane	Endospermum diadenum	21261	114	Euphorbiaceae
71	15187	D4820	D4820D	Lepidosaphes ud4665	Diaspidinae	Malaysia	8/21/13	Lambir Hills NP Canopy Crane	Endospermum diadenum	21261	113	Euphorbiaceae
72	15191	D4898	D4898B	Aonidiella inornata	Aspidiotinae	Malaysia	8/20/13	Lambir Hills NP Canopy Crane	Scaphium macropodum	21283	56	Malvaceae
73	15192	D4898	D4898C	Octaspidiotus stauntoniae	Aspidiotinae	Malaysia	8/20/13	Lambir Hills NP Canopy Crane	Scaphium macropodum	21283	51	Malvaceae		MH915967
74	15193	D4898	D4898D	Aonidiella inornata	Aspidiotinae	Malaysia	8/20/13	Lambir Hills NP Canopy Crane	Scaphium macropodum	21283	57	Malvaceae
75	15197	D4546	D4546B	Leucaspis ud4409	Sternorrhyncha	Malaysia	8/9/13	Lambir Hills NP Canopy Crane	Shorea fallax	20996	81	Dipterocarpaceae
76	15199	D4551	D4551A	Pseudaulacaspis papayae	Diaspidinae	Malaysia	8/9/13	Lambir Hills NP Canopy Crane	Canarium apertum	21005	84	Burseraceae
77	15292	D4562	D4562E	Sishanaspis ud4977	Sternorrhyncha	Malaysia	8/9/13	Lambir Hills NP Canopy Crane	Shorea acuta	21026	21	Dipterocarpaceae
78	15309	D4564	D4564A	Pseudaulacaspis ud4609	Diaspidinae	Malaysia	8/9/13	Lambir Hills NP Canopy Crane	Undet gen undet. sp.	21808	92	Undet
79	15310	D4564	D4564B	Pseudaulacaspis ud4609	Diaspidinae	Malaysia	8/9/13	Lambir Hills NP Canopy Crane	Undet gen undet. sp.	21808	92	Undet
80	15347	D4593	D4593E	Fiorinia ud4593	Diaspidinae	Malaysia	8/10/13	Lambir Hills NP Canopy Crane	Gironniera hirta	21044	96	Cannabaceae
81	15348	D4593	D4593F	Fiorinia ud4593	Sternorrhyncha	Malaysia	8/10/13	Lambir Hills NP Canopy Crane	Gironniera hirta	21044	96	Cannabaceae
82	15350	D4593	D4593H	Fiorinia ud4593	Diaspidinae	Malaysia	8/10/13	Lambir Hills NP Canopy Crane	Gironniera hirta	21044	96	Cannabaceae
83	15354	D4892	D4892C	Sishanaspis ud4977	Diaspididae	Malaysia	8/20/13	Lambir Hills NP Canopy Crane	Shorea kunstleri	21181	15	Dipterocarpaceae
84	15366	D4597	D4597A	Silvestraspis uberifera	Leucaspidinae	Malaysia	8/11/13	Lambir Hills NP Canopy Crane	Magnolia ashtonii	21141	45	Magnoliaceae
85	15367	D4598	D4598A	Lepidosaphes ud4598	Sternorrhyncha	Malaysia	8/11/13	Lambir Hills NP Canopy Crane	Magnolia ashtonii	21141	117	Magnoliaceae
86	15384	D4598	D4598F	Lepidosaphes ud4598	Diaspidinae	Malaysia	8/11/13	Lambir Hills NP Canopy Crane	Magnolia ashtonii	21141	116	Magnoliaceae
87	15389	D4598	D4598K	Lepidosaphes ud4598	Sternorrhyncha	Malaysia	8/11/13	Lambir Hills NP Canopy Crane	Magnolia ashtonii	21141	117	Magnoliaceae
88	15390	D4599	D4599A	Morganella longispina	Aspidiotinae	Malaysia	8/11/13	Lambir Hills NP Canopy Crane	Magnolia ashtonii	21141	48	Magnoliaceae
89	15391	D4599	D4599B	Lepidosaphes ud4665	Diaspidinae	Malaysia	8/11/13	Lambir Hills NP Canopy Crane	Magnolia ashtonii	21141	115	Magnoliaceae
90	15434	D4890	D4890B	UG4890 ud4890	Diaspidinae	Malaysia	8/20/13	Lambir Hills NP Canopy Crane	Shorea acuta	21174	83	Dipterocarpaceae
91	15435	D4891	D4891A	Aulacaspis calcarata	Diaspidinae	Malaysia	8/20/13	Lambir Hills NP Canopy Crane	Santiria mollis	21178	105	Burseraceae
92	15457	D4601	D4601A	genetic species 91	Sternorrhyncha	Malaysia	8/10/13	Lambir Hills NP Canopy Crane	Mastixia sp CRN1 aff pentandra	21028	91	Nyssaceae
93	15459	D4596	D4596A	Pseudotargionia ud4596	Diaspididae	Malaysia	8/11/13	Lambir Hills NP Canopy Crane	Santiria griffithii	21164	62	Burseraceae
94	15460	D4596	D4596B	Pseudotargionia ud4596	Diaspididae	Malaysia	8/11/13	Lambir Hills NP Canopy Crane	Santiria griffithii	21164	62	Burseraceae
95	15462	D4609	D4609A	Pseudaulacaspis ud4609	Diaspidinae	Malaysia	8/10/13	Lambir Hills NP Canopy Crane	Dialium sp CRN2 aff trifoliolatum	21050	92	Fabaceae
96	15507	D4611	D4611B	Fiorinia ud4611	Sternorrhyncha	Malaysia	8/10/13	Lambir Hills NP Canopy Crane	Gironniera hirta	21044	98	Cannabaceae
97	15508	D4611	D4611C	Fiorinia ud4611	Sternorrhyncha	Malaysia	8/10/13	Lambir Hills NP Canopy Crane	Gironniera hirta	21044	98	Cannabaceae
98	15509	D4611	D4611D	Fiorinia ud4611	Sternorrhyncha	Malaysia	8/10/13	Lambir Hills NP Canopy Crane	Gironniera hirta	21044	98	Cannabaceae
99	15510	D4611	D4611E	Fiorinia ud4611	Sternorrhyncha	Malaysia	8/10/13	Lambir Hills NP Canopy Crane	Gironniera hirta	21044	98	Cannabaceae
100	15511	D4611	D4611F	Fiorinia ud4611	Sternorrhyncha	Malaysia	8/10/13	Lambir Hills NP Canopy Crane	Gironniera hirta	21044	98	Cannabaceae
101	15513	D4611	D4611H	Fiorinia ud4611	Sternorrhyncha	Malaysia	8/10/13	Lambir Hills NP Canopy Crane	Gironniera hirta	21044	98	Cannabaceae
102	15563	D4617	D4617A	Lepidosaphes ud4660	Sternorrhyncha	Malaysia	8/10/13	Lambir Hills NP Canopy Crane	Myristica gigantea	21063	119	Myristicaceae
103	15566	D4619	D4619C	genetic species 46	Sternorrhyncha	Malaysia	8/10/13	Lambir Hills NP Canopy Crane	Calophyllum sp aff soulattri	21066	46	Calophyllaceae
104	15567	D4619	D4619D	Leucaspis ud4619	Leucaspidinae	Malaysia	8/10/13	Lambir Hills NP Canopy Crane	Calophyllum sp aff soulattri	21066	77	Calophyllaceae
105	15569	D4623	D4623B	genetic species 34	Sternorrhyncha	Malaysia	8/10/13	Lambir Hills NP Canopy Crane	Shorea excelliptica	21097	34	Dipterocarpaceae
106	15605	D4622	D4622B	Aonidia ud4656	Sternorrhyncha	Malaysia	8/10/13	Lambir Hills NP Canopy Crane	Vatica micrantha	21100	64	Dipterocarpaceae
107	15606	D4622	D4622C	UG4656 ud4656	Sternorrhyncha	Malaysia	8/10/13	Lambir Hills NP Canopy Crane	Vatica micrantha	21100	2	Dipterocarpaceae
108	15609	D4624	D4624B	Parlatoreopsis ud4624	Leucaspidinae	Malaysia	8/10/13	Lambir Hills NP Canopy Crane	Shorea excelliptica	21097	36	Dipterocarpaceae
109	15611	D4626	D4626A	Morganella longispina	Aspidiotinae	Malaysia	8/11/13	Lambir Hills NP Canopy Crane	Magnolia ashtonii	21141	48	Magnoliaceae
110	15639	D4627	D4627A	Fiorinia phantasma	Diaspididae	Malaysia	8/11/13	Lambir Hills NP Canopy Crane	Magnolia ashtonii	21141	85	Magnoliaceae
111	15640	D4630	D4630A	Aulacaspis calcarata	Diaspidinae	Malaysia	8/11/13	Lambir Hills NP Canopy Crane	Shorea crassa	21135	108	Dipterocarpaceae
112	15642	D4631	D4631A	Parlatoreopsis ud4631	Diaspidinae	Malaysia	8/11/13	Lambir Hills NP Canopy Crane	Shorea crassa	21135	35	Dipterocarpaceae
113	15651	D4411	D4411F	Pseudaulacaspis ud4411F	Diaspidinae	Malaysia	8/6/13	Lambir Hills NP Canopy Crane	Dipterocarpus globosus	20825	87	Dipterocarpaceae
114	15675	D4641	D4641A	Chrysomphalus dictyospermi	Aspidiotinae	Malaysia	8/11/13	Lambir Hills NP Canopy Crane	Santiria mollis	21089	58	Burseraceae
115	15677	D4649	D4649B	Octaspidiotus ud4649	Sternorrhyncha	Malaysia	8/11/13	Lambir Hills NP Canopy Crane	Dipterocarpus stellatus	21069	52	Dipterocarpaceae
116	15678	D4649	D4649C	Fiorinia macroprocta	Sternorrhyncha	Malaysia	8/11/13	Lambir Hills NP Canopy Crane	Dipterocarpus stellatus	21069	86	Dipterocarpaceae
117	15679	D4649	D4649D	Octaspidiotus ud4649	Aspidiotinae	Malaysia	8/11/13	Lambir Hills NP Canopy Crane	Dipterocarpus stellatus	21069	52	Dipterocarpaceae
118	15681	D4649	D4649F	Fiorinia macroprocta	Diaspididae	Malaysia	8/11/13	Lambir Hills NP Canopy Crane	Dipterocarpus stellatus	21069	86	Dipterocarpaceae
119	15741	D4650	D4650A	Greeniella ud4650	Sternorrhyncha	Malaysia	8/11/13	Lambir Hills NP Canopy Crane	Dacryodes incurvata	21073	68	Burseraceae
120	15742	D4650	D4650B	Lepidosaphes ud4660	Diaspidinae	Malaysia	8/11/13	Lambir Hills NP Canopy Crane	Dacryodes incurvata	21073	118	Burseraceae
121	15743	D4650	D4650C	Greeniella ud4650	Sternorrhyncha	Malaysia	8/11/13	Lambir Hills NP Canopy Crane	Dacryodes incurvata	21073	68	Burseraceae
122	15759	D4655	D4655A	Aulacaspis calcarata	Diaspidinae	Malaysia	8/11/13	Lambir Hills NP Canopy Crane	Swintonia sp CRN1	21112	107	Anacardiaceae
123	15760	D4655	D4655B	Aulacaspis calcarata	Diaspidinae	Malaysia	8/11/13	Lambir Hills NP Canopy Crane	Swintonia sp CRN1	21112	107	Anacardiaceae
124	15761	D4655	D4655C	Aulacaspis calcarata	Diaspidinae	Malaysia	8/11/13	Lambir Hills NP Canopy Crane	Swintonia sp CRN1	21112	107	Anacardiaceae
125	15780	D4656	D4656A	Aonidia ud4656	Coccoidea	Malaysia	8/11/13	Lambir Hills NP Canopy Crane	Vatica oblongifolia	21114	64	Dipterocarpaceae
126	15781	D4656	D4656B	Neoparlatoria ud4656C	Leucaspidinae	Malaysia	8/11/13	Lambir Hills NP Canopy Crane	Vatica oblongifolia	21114	27	Dipterocarpaceae
127	15782	D4656	D4656C	Neoparlatoria ud4656C	Leucaspidinae	Malaysia	8/11/13	Lambir Hills NP Canopy Crane	Vatica oblongifolia	21114	27	Dipterocarpaceae
128	15784	D4660	D4660A	Lepidosaphes ud4660	Diaspidinae	Malaysia	8/11/13	Lambir Hills NP Canopy Crane	Artocarpus anisophyllus	21128	119	Moraceae
129	15785	D4660	D4660B	Lepidosaphes ud4660	Diaspidinae	Malaysia	8/11/13	Lambir Hills NP Canopy Crane	Artocarpus anisophyllus	21128	119	Moraceae
130	15786	D4661	D4661A	Sishanaspis ud4977	Diaspididae	Malaysia	8/11/13	Lambir Hills NP Canopy Crane	Shorea curtisii	21131	14	Dipterocarpaceae
131	15787	D4661	D4661B	Sishanaspis ud4977	Diaspididae	Malaysia	8/11/13	Lambir Hills NP Canopy Crane	Shorea curtisii	21131	14	Dipterocarpaceae
132	15803	D4661	D4661F	Sishanaspis ud4977	Diaspididae	Malaysia	8/11/13	Lambir Hills NP Canopy Crane	Shorea curtisii	21131	14	Dipterocarpaceae
133	15804	D4661	D4661G	Sishanaspis ud4977	Diaspididae	Malaysia	8/11/13	Lambir Hills NP Canopy Crane	Shorea curtisii	21131	14	Dipterocarpaceae
134	15817	D4665	D4665A	Pinnaspis buxi	Sternorrhyncha	Malaysia	8/11/13	Lambir Hills NP Canopy Crane	Magnolia ashtonii	21141	102	Magnoliaceae
135	15819	D4665	D4665C	Lepidosaphes ud4665	Diaspidinae	Malaysia	8/11/13	Lambir Hills NP Canopy Crane	Magnolia ashtonii	21141	115	Magnoliaceae
136	15820	D4665	D4665D	Lepidosaphes ud4665	Diaspidinae	Malaysia	8/11/13	Lambir Hills NP Canopy Crane	Magnolia ashtonii	21141	115	Magnoliaceae
137	15821	D4665	D4665E	Pinnaspis buxi	Diaspidinae	Malaysia	8/11/13	Lambir Hills NP Canopy Crane	Magnolia ashtonii	21141	102	Magnoliaceae
138	15822	D4665	D4665F	Lepidosaphes ud4665	Diaspidinae	Malaysia	8/11/13	Lambir Hills NP Canopy Crane	Magnolia ashtonii	21141	115	Magnoliaceae
139	15824	D4665	D4665H	Lepidosaphes ud4665	Diaspidinae	Malaysia	8/11/13	Lambir Hills NP Canopy Crane	Magnolia ashtonii	21141	121	Magnoliaceae
140	15828	D4670	D4670A	Aulacaspis calcarata	Diaspidinae	Malaysia	8/11/13	Lambir Hills NP Canopy Crane	Santiria griffithii	21164	107	Burseraceae
141	15829	D4670	D4670B	Aulacaspis calcarata	Diaspidinae	Malaysia	8/11/13	Lambir Hills NP Canopy Crane	Santiria griffithii	21164	107	Burseraceae
142	15830	D4670	D4670C	Aulacaspis calcarata	Diaspidinae	Malaysia	8/11/13	Lambir Hills NP Canopy Crane	Santiria griffithii	21164	107	Burseraceae
143	15831	D4670	D4670D	Aulacaspis calcarata	Diaspidinae	Malaysia	8/11/13	Lambir Hills NP Canopy Crane	Santiria griffithii	21164	107	Burseraceae
144	15832	D4670	D4670E	Aulacaspis calcarata	Diaspidinae	Malaysia	8/11/13	Lambir Hills NP Canopy Crane	Santiria griffithii	21164	107	Burseraceae
145	16121	D4975	D4975A	Neoparlatoria ud4975	Leucaspidinae	Malaysia	8/22/13	Lambir Hills NP Canopy Crane	Dipterocarpus globosus	21311	23	Dipterocarpaceae
146	16123	D4975	D4975C	Neoparlatoria ud4975	Leucaspidinae	Malaysia	8/22/13	Lambir Hills NP Canopy Crane	Dipterocarpus globosus	21311	23	Dipterocarpaceae
147	16124	D4975	D4975D	Neoparlatoria ud4975	Leucaspidinae	Malaysia	8/22/13	Lambir Hills NP Canopy Crane	Dipterocarpus globosus	21311	23	Dipterocarpaceae
148	16125	D4975	D4975E	Achorophora ud4411	Aspidiotinae	Malaysia	8/22/13	Lambir Hills NP Canopy Crane	Dipterocarpus globosus	21311	76	Dipterocarpaceae
149	16943	D4975	D4975H	Neoparlatoria ud4975	Leucaspidinae	Malaysia	8/22/13	Lambir Hills NP Canopy Crane	Dipterocarpus globosus	21311	23	Dipterocarpaceae
150	16945	D4975	D4975J	Neoparlatoria ud4975	Leucaspidinae	Malaysia	8/22/13	Lambir Hills NP Canopy Crane	Dipterocarpus globosus	21311	23	Dipterocarpaceae
151	16946	D4988	D4988A	Neoparlatoria ud4988	Sternorrhyncha	Malaysia	8/21/13	Lambir Hills NP Canopy Crane	Dipterocarpus globosus	21303	25	Dipterocarpaceae
152	17404	D4976	D4976A	Neoparlatoria ud4976	Sternorrhyncha	Malaysia	8/22/13	Lambir Hills NP Canopy Crane	Dryobalanops aromatica	21313	5	Dipterocarpaceae
153	17405	D4976	D4976B	Parlatoria ud4976	Sternorrhyncha	Malaysia	8/22/13	Lambir Hills NP Canopy Crane	Dryobalanops aromatica	21313	4	Dipterocarpaceae
154	17406	D4976	D4976C	Parlatoria ud4976	Sternorrhyncha	Malaysia	8/22/13	Lambir Hills NP Canopy Crane	Dryobalanops aromatica	21313	4	Dipterocarpaceae
155	17407	D4976	D4976D	Parlatoria ud4976	Sternorrhyncha	Malaysia	8/22/13	Lambir Hills NP Canopy Crane	Dryobalanops aromatica	21313	4	Dipterocarpaceae
156	17408	D4976	D4976E	Neoparlatoria ud4976	Sternorrhyncha	Malaysia	8/22/13	Lambir Hills NP Canopy Crane	Dryobalanops aromatica	21313	5	Dipterocarpaceae
157	17409	D4976	D4976F	Parlatoria ud4976	Sternorrhyncha	Malaysia	8/22/13	Lambir Hills NP Canopy Crane	Dryobalanops aromatica	21313	4	Dipterocarpaceae
158	17410	D4976	D4976G	Parlatoria ud4976	Sternorrhyncha	Malaysia	8/22/13	Lambir Hills NP Canopy Crane	Dryobalanops aromatica	21313	4	Dipterocarpaceae
159	17413	D4976	D4976J	Neoparlatoria ud4976	Sternorrhyncha	Malaysia	8/22/13	Lambir Hills NP Canopy Crane	Dryobalanops aromatica	21313	5	Dipterocarpaceae
160	17426	D4977	D4977A	Sishanaspis ud4977	Diaspididae	Malaysia	8/22/13	Lambir Hills NP Canopy Crane	Shorea kunstleri	21319	14	Dipterocarpaceae
161	17427	D4977	D4977B	Sishanaspis ud4977	Diaspididae	Malaysia	8/22/13	Lambir Hills NP Canopy Crane	Shorea kunstleri	21319	18	Dipterocarpaceae
162	17428	D4977	D4977C	Sishanaspis ud4977	Diaspididae	Malaysia	8/22/13	Lambir Hills NP Canopy Crane	Shorea kunstleri	21319	14	Dipterocarpaceae
163	17429	D4977	D4977D	Sishanaspis ud4977	Diaspididae	Malaysia	8/22/13	Lambir Hills NP Canopy Crane	Shorea kunstleri	21319	18	Dipterocarpaceae
164	17431	D4977	D4977F	Sishanaspis ud4977	Diaspididae	Malaysia	8/22/13	Lambir Hills NP Canopy Crane	Shorea kunstleri	21319	14	Dipterocarpaceae
165	17434	D4977	D4977I	Sishanaspis ud4977	Diaspididae	Malaysia	8/22/13	Lambir Hills NP Canopy Crane	Shorea kunstleri	21319	18	Dipterocarpaceae
166	17455	D5014	D5014A	Sishanaspis ud4977	Diaspididae	Malaysia	8/22/13	Lambir Hills NP Canopy Crane	Shorea beccariana	21342	20	Dipterocarpaceae
167	17456	D5014	D5014B	Sishanaspis ud4977	Diaspididae	Malaysia	8/22/13	Lambir Hills NP Canopy Crane	Shorea beccariana	21342	20	Dipterocarpaceae
168	17460	D5014	D5014F	Sishanaspis ud4977	Diaspididae	Malaysia	8/22/13	Lambir Hills NP Canopy Crane	Shorea beccariana	21342	20	Dipterocarpaceae
169	17465	D5015	D5015D	Morganella longispina	Aspidiotinae	Malaysia	8/21/13	Lambir Hills NP Canopy Crane	Allanthospermum borneense	21293	49	Ixonanthaceae
170	17467	D5015	D5015F	Morganella longispina	Aspidiotinae	Malaysia	8/21/13	Lambir Hills NP Canopy Crane	Allanthospermum borneense	21293	49	Ixonanthaceae
171	17506	D5027	D5027B	Neoparlatoria ud5027	Aspidiotinae	Malaysia	8/23/13	Lambir Hills NP Canopy Crane	Santiria mollis	21364	28	Burseraceae
172	17507	D5027	D5027C	Andaspis glutae	Diaspididae	Malaysia	8/23/13	Lambir Hills NP Canopy Crane	Santiria mollis	21364	120	Burseraceae
173	17508	D5027	D5027D	Andaspis glutae	Diaspididae	Malaysia	8/23/13	Lambir Hills NP Canopy Crane	Santiria mollis	21364	120	Burseraceae
174	17509	D5028	D5028A	Pseudotargionia ud4596	Diaspididae	Malaysia	8/23/13	Lambir Hills NP Canopy Crane	Santiria mollis	21364	62	Burseraceae
175	17510	D4985	D4985A	Aulacaspis calcarata	Diaspidinae	Malaysia	8/21/13	Lambir Hills NP Canopy Crane	Swintonia foxworthyi	21191	104	Anacardiaceae
176	17520	D5011	D5011A	genetic species 71	Sternorrhyncha	Malaysia	8/22/13	Lambir Hills NP Canopy Crane	Shorea fallax	21286	71	Dipterocarpaceae
177	17521	D5010	D5010A	genetic species 33	Sternorrhyncha	Malaysia	8/22/13	Lambir Hills NP Canopy Crane	Dryobalanops aromatica	21234	33	Dipterocarpaceae
178	17523	D5018	D5018A	Sishanaspis ud4977	Diaspididae	Malaysia	8/21/13	Lambir Hills NP Canopy Crane	Shorea laxa	21244	22	Dipterocarpaceae
179	17527	D5032	D5032C	Pentalaminaspis minuta	Diaspididae	Malaysia	8/23/13	Lambir Hills NP Canopy Crane	Shorea fallax	21324	65	Dipterocarpaceae	KY220026	KY221810
180	17530	D4999	D4999A	Parrottia ud4999	Aspidiotinae	Malaysia	8/21/13	Lambir Hills NP Canopy Crane	Santiria laevigata	21296	72	Burseraceae	KY220024	KY221809
181	17531	D4999	D4999B	Parrottia ud4999	Sternorrhyncha	Malaysia	8/21/13	Lambir Hills NP Canopy Crane	Santiria laevigata	21296	72	Burseraceae
182	17545	D5034	D5034C	Pentalaminaspis minuta	Diaspididae	Malaysia	8/23/13	Lambir Hills NP Canopy Crane	Shorea beccariana	21382	66	Dipterocarpaceae	KY220027	KY221811	KY221200
183	17548	D5034	D5034F	Parlatoreopsis ud5034	Leucaspidinae	Malaysia	8/23/13	Lambir Hills NP Canopy Crane	Shorea beccariana	21382	37	Dipterocarpaceae
184	17553	D4997	D4997A	Fiorinia ud4997	Diaspididae	Malaysia	8/21/13	Lambir Hills NP Canopy Crane	Santiria laevigata	21296	97	Burseraceae
185	17555	D4994	D4994A	Greeniella ud4993C	Sternorrhyncha	Malaysia	8/21/13	Lambir Hills NP Canopy Crane	Shorea laxa	21200	70	Dipterocarpaceae
186	17556	D4993	D4993A	Aulacaspis ud4993	Diaspidinae	Malaysia	8/21/13	Lambir Hills NP Canopy Crane	Shorea laxa	21200	111	Dipterocarpaceae
187	17558	D4993	D4993C	Greeniella ud4993C	Sternorrhyncha	Malaysia	8/21/13	Lambir Hills NP Canopy Crane	Shorea laxa	21200	70	Dipterocarpaceae
188	17559	D4993	D4993D	Aulacaspis ud4993	Diaspidinae	Malaysia	8/21/13	Lambir Hills NP Canopy Crane	Shorea laxa	21200	111	Dipterocarpaceae
189	17560	D4993	D4993E	Aulacaspis ud4993	Diaspidinae	Malaysia	8/21/13	Lambir Hills NP Canopy Crane	Shorea laxa	21200	111	Dipterocarpaceae
190	17561	D4993	D4993F	Aulacaspis ud4993	Diaspidinae	Malaysia	8/21/13	Lambir Hills NP Canopy Crane	Shorea laxa	21200	111	Dipterocarpaceae
191	17606	D5036	D5036A	Semelaspidus ud5036	Aspidiotinae	Malaysia	8/23/13	Lambir Hills NP Canopy Crane	Shorea fallax	21324	63	Dipterocarpaceae
192	17610	D5036	D5036E	Semelaspidus ud5036	Aspidiotinae	Malaysia	8/23/13	Lambir Hills NP Canopy Crane	Shorea fallax	21324	63	Dipterocarpaceae
193	18491	D5036	D5036J	Semelaspidus ud5036	Aspidiotinae	Malaysia	8/23/13	Lambir Hills NP Canopy Crane	Shorea fallax	21324	63	Dipterocarpaceae
194	18574	D5039	D5039A	Aonidia ud5039	Diaspididae	Malaysia	8/23/13	Lambir Hills NP Canopy Crane	Gymnacranthera bancana	21337	67	Myristicaceae
195	18575	D5040	D5040A	genetic species 31	Diaspididae	Malaysia	8/23/13	Lambir Hills NP Canopy Crane	Swintonia acuta	21353	31	Anacardiaceae
196	18726	D4483	D4483E	Neoparlatoria ud4483e	Sternorrhyncha	Malaysia	8/8/13	Lambir Hills NP Canopy Crane	Mussaendopsis beccariana	20916	29	Rubiaceae
197	19073	D4461	D4461A	Lepidosaphes ud4461	Diaspididae	Malaysia	8/6/13	Lambir Hills NP Canopy Crane	Shorea curtisii	20821	123	Dipterocarpaceae
198	19075	D4515	D4515A	Fraseraspis ud4515	Diaspidinae	Malaysia	8/6/13	Lambir Hills NP Canopy Crane	Shorea sp cf ovata	20808	82	Dipterocarpaceae
199	19133	D5037	D5037E	Parlatoreopsis ud5035	Leucaspidinae	Malaysia	8/23/13	Lambir Hills NP Canopy Crane	Shorea beccariana	21382	40	Dipterocarpaceae
200	19166	D4988	D4988C	Neoparlatoria ud4988	Leucaspidinae	Malaysia	8/21/13	Lambir Hills NP Canopy Crane	Dipterocarpus globosus	21303	25	Dipterocarpaceae
201	19168	D4967	D4967G	Sishanaspis ud4977	Diaspididae	Malaysia	8/20/13	Lambir Hills NP Canopy Crane	Shorea kunstleri	21181	13	Dipterocarpaceae
202	19175	D4967	D4967N	Sishanaspis ud4977	Diaspididae	Malaysia	8/20/13	Lambir Hills NP Canopy Crane	Shorea kunstleri	21181	18	Dipterocarpaceae
203	19178	D4967	D4967Q	Sishanaspis ud4977	Diaspididae	Malaysia	8/20/13	Lambir Hills NP Canopy Crane	Shorea kunstleri	21181	18	Dipterocarpaceae
204	19214	D4817	D4817C	Odonaspis densipora	Coccoidea	Malaysia	8/21/13	Lambir Hills NP Canopy Crane	Bambusoideae undet gen undet bamboo sp.	21804	30	Poaceae
205	19233	D4820	D4820F	Lepidosaphes ud4665	Diaspidinae	Malaysia	8/21/13	Lambir Hills NP Canopy Crane	Endospermum diadenum	21261	113	Euphorbiaceae
206	19234	D4820	D4820G	Morganella longispina	Aspidiotinae	Malaysia	8/21/13	Lambir Hills NP Canopy Crane	Endospermum diadenum	21261	50	Euphorbiaceae
207	19235	D4815	D4815B	Fiorinia ud4815	Diaspididae	Malaysia	8/21/13	Lambir Hills NP Canopy Crane	Swintonia foxworthyi	21191	93	Anacardiaceae
208	19411	D4454	D4454B	Neoparlatoria ud4454G	Leucaspidinae	Malaysia	8/7/13	Lambir Hills NP Canopy Crane	Dryobalanops aromatica	20853	9	Dipterocarpaceae
209	19413	D4454	D4454D	Neoparlatoria ud4454K	Leucaspidinae	Malaysia	8/7/13	Lambir Hills NP Canopy Crane	Dryobalanops aromatica	20853	7	Dipterocarpaceae
210	19415	D4454	D4454F	Neoparlatoria ud4454F	Leucaspidinae	Malaysia	8/7/13	Lambir Hills NP Canopy Crane	Dryobalanops aromatica	20853	6	Dipterocarpaceae
211	19416	D4454	D4454G	Neoparlatoria ud4454G	Leucaspidinae	Malaysia	8/7/13	Lambir Hills NP Canopy Crane	Dryobalanops aromatica	20853	9	Dipterocarpaceae
212	19418	D4454	D4454I	Neoparlatoria ud4454K	Leucaspidinae	Malaysia	8/7/13	Lambir Hills NP Canopy Crane	Dryobalanops aromatica	20853	7	Dipterocarpaceae
213	19419	D4454	D4454J	Neoparlatoria ud4454K	Leucaspidinae	Malaysia	8/7/13	Lambir Hills NP Canopy Crane	Dryobalanops aromatica	20853	10	Dipterocarpaceae
214	19420	D4454	D4454K	Neoparlatoria ud4454K	Leucaspidinae	Malaysia	8/7/13	Lambir Hills NP Canopy Crane	Dryobalanops aromatica	20853	7	Dipterocarpaceae
215	19422	D4445	D4445D	Aspidiotus destructor	Aspidiotinae	Malaysia	8/7/13	Lambir Hills NP Canopy Crane	Scaphium macropodum	20837	47	Malvaceae
216	19430	D4449	D4449F	Pinnaspis ud4449	Sternorrhyncha	Malaysia	8/7/13	Lambir Hills NP Canopy Crane	Durio lanceolatus	20845	99	Malvaceae
217	19528	D4599	D4599G	Lepidosaphes ud4665	Diaspidinae	Malaysia	8/11/13	Lambir Hills NP Canopy Crane	Magnolia ashtonii	21141	115	Magnoliaceae
218	19533	D4575	D4575I	Lepidosaphes ud4665	Diaspidinae	Malaysia	8/9/13	Lambir Hills NP Canopy Crane	Undet gen undet. sp.	20976	122	Undet
219	19534	D4575	D4575J	Lepidosaphes ud4665	Diaspidinae	Malaysia	8/9/13	Lambir Hills NP Canopy Crane	Undet gen undet. sp.	20976	122	Undet
220	19536	D4575	D4575L	Lepidosaphes ud4665	Diaspidinae	Malaysia	8/9/13	Lambir Hills NP Canopy Crane	Undet gen undet. sp.	20976	122	Undet
221	19557	D4558	D4558E	Parlatoreopsis ud4558	Diaspididae	Malaysia	8/9/13	Lambir Hills NP Canopy Crane	Shorea bullata	21021	12	Dipterocarpaceae
222	19559	D4892	D4892L	Aulacaspis calcarata	Diaspidinae	Malaysia	8/20/13	Lambir Hills NP Canopy Crane	Shorea kunstleri	21181	109	Dipterocarpaceae
223	19562	D4892	D4892O	Sishanaspis ud4977	Diaspididae	Malaysia	8/20/13	Lambir Hills NP Canopy Crane	Shorea kunstleri	21181	15	Dipterocarpaceae
224	19623	D4611	D4611K	Fiorinia ud4611	Sternorrhyncha	Malaysia	8/10/13	Lambir Hills NP Canopy Crane	Gironniera hirta	21044	98	Cannabaceae
225	19624	D4611	D4611L	Fiorinia ud4611	Sternorrhyncha	Malaysia	8/10/13	Lambir Hills NP Canopy Crane	Gironniera hirta	21044	98	Cannabaceae
226	19630	D4649	D4649K	Fiorinia macroprocta	Sternorrhyncha	Malaysia	8/11/13	Lambir Hills NP Canopy Crane	Dipterocarpus stellatus	21069	86	Dipterocarpaceae
227	19631	D4649	D4649L	Fiorinia macroprocta	Sternorrhyncha	Malaysia	8/11/13	Lambir Hills NP Canopy Crane	Dipterocarpus stellatus	21069	86	Dipterocarpaceae
228	19632	D4649	D4649M	Fiorinia macroprocta	Sternorrhyncha	Malaysia	8/11/13	Lambir Hills NP Canopy Crane	Dipterocarpus stellatus	21069	86	Dipterocarpaceae
229	19633	D4976	D4976K	Parlatoria ud4976	Leucaspidinae	Malaysia	8/22/13	Lambir Hills NP Canopy Crane	Dryobalanops aromatica	21313	4	Dipterocarpaceae
230	19634	D4976	D4976L	Parlatoria ud4976	Leucaspidinae	Malaysia	8/22/13	Lambir Hills NP Canopy Crane	Dryobalanops aromatica	21313	4	Dipterocarpaceae
231	19782	D4918	D4918B	Pinnaspis buxi	Diaspidinae	Malaysia	8/21/13	Lambir Hills NP Canopy Crane	Allanthospermum borneense	21293	101	Ixonanthaceae
232	19783	D4920	D4920G	Aulacaspis calcarata	Sternorrhyncha	Malaysia	8/22/13	Lambir Hills NP Canopy Crane	Swintonia foxworthyi	21340	106	Anacardiaceae
233	19786	D4911	D4911B	Pseudaulacaspis ud4911B	Diaspidinae	Malaysia	8/21/13	Lambir Hills NP Canopy Crane	Dipterocarpus globosus	21303	94	Dipterocarpaceae
234	19787	D4911	D4911K	Pseudaulacaspis ud4911K	Diaspidinae	Malaysia	8/21/13	Lambir Hills NP Canopy Crane	Dipterocarpus globosus	21303	89	Dipterocarpaceae
235	19789	D4920	D4920F	Aulacaspis calcarata	Sternorrhyncha	Malaysia	8/22/13	Lambir Hills NP Canopy Crane	Swintonia foxworthyi	21340	106	Anacardiaceae
236	19790	D4920	D4920E	Aulacaspis calcarata	Sternorrhyncha	Malaysia	8/22/13	Lambir Hills NP Canopy Crane	Swintonia foxworthyi	21340	106	Anacardiaceae
237	19795	D4920	D4920B	Aulacaspis calcarata	Sternorrhyncha	Malaysia	8/22/13	Lambir Hills NP Canopy Crane	Swintonia foxworthyi	21340	106	Anacardiaceae
238	19796	D4924	D4924A	Leucaspis ud4409	Diaspididae	Malaysia	8/22/13	Lambir Hills NP Canopy Crane	Shorea fallax	21286	81	Dipterocarpaceae
239	19797	D4904	D4904B	Parlatoreopsis ud4904	Sternorrhyncha	Malaysia	8/20/13	Lambir Hills NP Canopy Crane	Swintonia sp CRN1	21224	11	Anacardiaceae
240	19801	D4924	D4924B	Leucaspis ud4409	Diaspididae	Malaysia	8/22/13	Lambir Hills NP Canopy Crane	Shorea fallax	21286	81	Dipterocarpaceae
241	19805	D4921	D4921B	Leucaspis ud4409	Diaspididae	Malaysia	8/22/13	Lambir Hills NP Canopy Crane	Shorea beccariana	21342	80	Dipterocarpaceae
242	19816	D4910	D4910A	Microparlatoria ud5020	Leucaspidinae	Malaysia	8/21/13	Lambir Hills NP Canopy Crane	Shorea laxa	21244	1	Dipterocarpaceae
243	19817	D4910	D4910B	Microparlatoria ud5020	Leucaspidinae	Malaysia	8/21/13	Lambir Hills NP Canopy Crane	Shorea laxa	21244	1	Dipterocarpaceae
244	19818	D4910	D4910C	Fiorinia ud4910	Diaspididae	Malaysia	8/21/13	Lambir Hills NP Canopy Crane	Shorea laxa	21244	95	Dipterocarpaceae
245	19820	D4910	D4910F	Fiorinia ud4910	Sternorrhyncha	Malaysia	8/21/13	Lambir Hills NP Canopy Crane	Shorea laxa	21244	95	Dipterocarpaceae
246	19822	D4910	D4910L	Microparlatoria ud5020	Sternorrhyncha	Malaysia	8/21/13	Lambir Hills NP Canopy Crane	Shorea laxa	21244	1	Dipterocarpaceae
247	19827	D4908	D4908A	Pseudaulacaspis papayae	Diaspidinae	Malaysia	8/21/13	Lambir Hills NP Canopy Crane	Artocarpus anisophyllus	21253	84	Moraceae
248	19828	D4908	D4908B	Pseudaulacaspis papayae	Diaspidinae	Malaysia	8/21/13	Lambir Hills NP Canopy Crane	Artocarpus anisophyllus	21253	84	Moraceae
249	19829	D4931	D4931A	Parlatoreopsis ud4931	Leucaspidinae	Malaysia	8/22/13	Lambir Hills NP Canopy Crane	Dryobalanops aromatica	21234	32	Dipterocarpaceae
250	19830	D4931	D4931B	Aulacaspis calcarata	Diaspidinae	Malaysia	8/22/13	Lambir Hills NP Canopy Crane	Dryobalanops aromatica	21234	110	Dipterocarpaceae
251	19831	D4931	D4931C	Aulacaspis calcarata	Sternorrhyncha	Malaysia	8/22/13	Lambir Hills NP Canopy Crane	Dryobalanops aromatica	21234	110	Dipterocarpaceae
252	19832	D4931	D4931D	Aulacaspis calcarata	Sternorrhyncha	Malaysia	8/22/13	Lambir Hills NP Canopy Crane	Dryobalanops aromatica	21234	110	Dipterocarpaceae
253	19833	D4931	D4931E	Aulacaspis calcarata	Sternorrhyncha	Malaysia	8/22/13	Lambir Hills NP Canopy Crane	Dryobalanops aromatica	21234	110	Dipterocarpaceae
254	19834	D4931	D4931F	Aulacaspis calcarata	Sternorrhyncha	Malaysia	8/22/13	Lambir Hills NP Canopy Crane	Dryobalanops aromatica	21234	110	Dipterocarpaceae
255	19837	D4911	D4911Q	Pseudaulacaspis ud4911B	Diaspidinae	Malaysia	8/21/13	Lambir Hills NP Canopy Crane	Dipterocarpus globosus	21303	94	Dipterocarpaceae
256	19838	D4906	D4906D	Sishanaspis ud4977	Sternorrhyncha	Malaysia	8/20/13	Lambir Hills NP Canopy Crane	Shorea beccariana	21227	19	Dipterocarpaceae
257	19839	D4906	D4906E	Sishanaspis ud4977	Diaspididae	Malaysia	8/20/13	Lambir Hills NP Canopy Crane	Shorea beccariana	21227	16	Dipterocarpaceae
258	19841	D4906	D4906H	Leucaspis ud4409	Diaspidinae	Malaysia	8/20/13	Lambir Hills NP Canopy Crane	Shorea beccariana	21227	80	Dipterocarpaceae
259	19842	D4906	D4906I	Leucaspis ud4409	Diaspididae	Malaysia	8/20/13	Lambir Hills NP Canopy Crane	Shorea beccariana	21227	80	Dipterocarpaceae
260	19843	D4914	D4914A	Aonidiella sp	Aspidiotinae	Malaysia	8/21/13	Lambir Hills NP Canopy Crane	Diospyros dictyoneura	21219	55	Ebenaceae
261	19854	D4906	D4906J	Icaraspidiotus ud5033	Sternorrhyncha	Malaysia	8/20/13	Lambir Hills NP Canopy Crane	Shorea beccariana	21227	75	Dipterocarpaceae
262	19856	D4925	D4925B	Pseudaulacaspis ud4925	Sternorrhyncha	Malaysia	8/22/13	Lambir Hills NP Canopy Crane	Artocarpus anisophyllus	21349	90	Moraceae
263	19863	D4920	D4920L	Aulacaspis calcarata	Diaspidinae	Malaysia	8/22/13	Lambir Hills NP Canopy Crane	Swintonia foxworthyi	21340	106	Anacardiaceae
264	19864	D4931	D4931H	Aulacaspis calcarata	Sternorrhyncha	Malaysia	8/22/13	Lambir Hills NP Canopy Crane	Dryobalanops aromatica	21234	110	Dipterocarpaceae
265	19866	D4931	D4931L	Neoparlatoria ud4931	Sternorrhyncha	Malaysia	8/22/13	Lambir Hills NP Canopy Crane	Dryobalanops aromatica	21234	8	Dipterocarpaceae
266	19876	D4938	D4938E	Neoparlatoria ud4938	Sternorrhyncha	Malaysia	8/23/13	Lambir Hills NP Canopy Crane	Shorea fallax	21324	24	Dipterocarpaceae
